# Supplementary material for: A Microwell-Based Intestinal Organoid-Macrophage Co-Culture System to Study Intestinal Inflammation
Source: Int J Mol Sci. 2022 Dec 6;23(23):15364. doi: 10.3390/ijms232315364 (PMC9736416; doi:10.3390/ijms232315364)
Supplement: Supplementary file 1 [file ijms-23-15364-s001.zip]

Archive with 3 entries (2 files):
- ijms-2020294-supplementary/
- ijms-2020294-supplementary/ijms-2020294-supplementary.pdf
- ijms-2020294-supplementary/Live imaging.mp4
